# Supplementary material for: lncRNA Profiling of Exosomes and Its Communication Role in Regulating Silica-Stimulated Macrophage Apoptosis and Fibroblast Activation
Source: Biomolecules. 2024 Jan 24;14(2):146. doi: 10.3390/biom14020146 (PMC10886698; doi:10.3390/biom14020146)
Supplement: Supplementary file 1 [file biomolecules-14-00146-s001.zip]

Archive with 2 entries (2 files):
- Supplementary Materials- Original blot.pdf
- supplementary-20231109.pdf
